# Supplementary material for: Incorporation of Diketopyrrolopyrrole into Polythiophene for the Preparation of Organic Polymer Transistors
Source: Molecules. 2024 Jan 3;29(1):260. doi: 10.3390/molecules29010260 (PMC10780697; doi:10.3390/molecules29010260)
Supplement: Supplementary file 1 [file molecules-29-00260-s001.zip]

Archive with 1 entries (1 files):
- molecules-2800573-supplementary.pdf
